# Supplementary material for: Evaluation of Floxuridine Oligonucleotide Conjugates Carrying Potential Enhancers of Cellular Uptake
Source: Int J Mol Sci. 2021 May 26;22(11):5678. doi: 10.3390/ijms22115678 (PMC8199350; doi:10.3390/ijms22115678)
Supplement: Supplementary file 1 [file ijms-22-05678-s001.zip]

Archive with 1 entries (1 files):
- ijms-1187115-supplementary.pdf
